# Supplementary material for: Neonicotinoid Clothianidin reduces honey bee immune response and contributes to Varroa mite proliferation
Source: Nat Commun. 2020 Nov 18;11:5887. doi: 10.1038/s41467-020-19715-8 (PMC7675992; doi:10.1038/s41467-020-19715-8)
Supplement: Supplementary file 4 — Source Data [file 41467_2020_19715_MOESM4_ESM.xlsx]

## Sheet: fig. 1A
Melanization: data from "data mel & encaps larvae", column C
	CLT conc.
n	0	0.01	0.05
1	52.1176	24.4275	35.5059
2	64.1333	34.4078	28.2784
3	56.251	30.4392	24.5216
4	64.3608	21.7098	31.6157
5	59.8824	22.8078	24.3765
6	66.8706	29.0627	20.0235
7	62.2667	34.9647	24.9529
8	61.4196	29.1412	21.5294
9	55.9255	21.0784	22.0118
10	64.6078	32.1451	24.1333
11	62.4157	31.5569	24.8863
12	61.7059	30.4745	23.6667
13	60.9961	24.2549	24.251
14	61.3922	35.9961	22.7255
15	62.3255	27.3765	25.7275
average	61.1114	28.6562	25.2137
std dev	3.80835	4.87702	3.95844
	CLT conc.
	0	0.01	0.05
min	52.1176	21.0784	20.0235
max	66.8706	35.9961	35.5059
median	61.7059	29.1412	24.3765
Q1	60.4392	24.3412	23.1961
Q3	63.2745	31.851	25.3402
Box 1	60.4392	24.3412	23.1961
Box 2	1.26667	4.8	1.18039
Box 3	1.56863	2.7098	0.963725
Whisker Top	3.59608	4.1451	10.1657
Whisker Bottom	8.32157	3.26275	3.17255

## Sheet: fig. 1A stat
CLT vs Ctrl: MW U test + Bonferroni correction for multiple comparisons
Melanization: data from "data larvae mel & encaps", column C
n	0	0.01	0.05
1	52.1176	24.4275	35.5059
2	64.1333	34.4078	28.2784
3	56.251	30.4392	24.5216
4	64.3608	21.7098	31.6157
5	59.8824	22.8078	24.3765
6	66.8706	29.0627	20.0235
7	62.2667	34.9647	24.9529
8	61.4196	29.1412	21.5294
9	55.9255	21.0784	22.0118
10	64.6078	32.1451	24.1333
11	62.4157	31.5569	24.8863
12	61.7059	30.4745	23.6667
13	60.9961	24.2549	24.251
14	61.3922	35.9961	22.7255
15	62.3255	27.3765	25.7275
average	61.1114	28.6562	25.2137
std dev	3.80835	4.87702	3.95844
0	0.01		ranks			correction for ties						n1	n2		R1	R2		U1	U2		U	m u	stdev u	z	P	adj P
52.1176	24.4275		16	5		0	0		16	5		15	15		345	120		0	225		0	112.5	24.1091	-4.66628	1.53349e-06	4.60047e-06
64.1333	34.4078		27	13		0	0		27	13
56.251	30.4392		18	9		0	0		18	9
64.3608	21.7098		28	2		0	0		28	2
59.8824	22.8078		19	3		0	0		19	3
66.8706	29.0627		30	7		0	0		30	7
62.2667	34.9647		24	14		0	0		24	14
61.4196	29.1412		22	8		0	0		22	8
55.9255	21.0784		17	1		0	0		17	1
64.6078	32.1451		29	12		0	0		29	12
62.4157	31.5569		26	11		0	0		26	11
61.7059	30.4745		23	10		0	0		23	10
60.9961	24.2549		20	4		0	0		20	4
61.3922	35.9961		21	15		0	0		21	15
62.3255	27.3765		25	6		0	0		25	6
			FALSE	FALSE
			FALSE	FALSE
			FALSE	FALSE
			FALSE	FALSE
			FALSE	FALSE
0	0.05		ranks			correction for ties						n1	n2		R1	R2		U1	U2		U	m u	stdev u	z	P	adj P
52.1176	35.5059		16	15		0	0		16	15		15	15		345	120		0	225		0	112.5	24.1091	-4.66628	1.53349e-06	4.60047e-06
64.1333	28.2784		27	13		0	0		27	13
56.251	24.5216		18	9		0	0		18	9
64.3608	31.6157		28	14		0	0		28	14
59.8824	24.3765		19	8		0	0		19	8
66.8706	20.0235		30	1		0	0		30	1
62.2667	24.9529		24	11		0	0		24	11
61.4196	21.5294		22	2		0	0		22	2
55.9255	22.0118		17	3		0	0		17	3
64.6078	24.1333		29	6		0	0		29	6
62.4157	24.8863		26	10		0	0		26	10
61.7059	23.6667		23	5		0	0		23	5
60.9961	24.251		20	7		0	0		20	7
61.3922	22.7255		21	4		0	0		21	4
62.3255	25.7275		25	12		0	0		25	12
			FALSE	FALSE
			FALSE	FALSE
			FALSE	FALSE
			FALSE	FALSE
			FALSE	FALSE
0.01	0.05		ranks			correction for ties						n1	n2		R1	R2		U1	U2		U	m u	stdev u	z	P	adj P
24.4275	35.5059		13	29		0	0		13	29		15	15		276	189		69	156		69	112.5	24.1091	-1.8043	0.0355925	0.106777
34.4078	28.2784		27	19		0	0		27	19
30.4392	24.5216		22	14		0	0		22	14
21.7098	31.6157		4	25		0	0		4	25
22.8078	24.3765		7	12		0	0		7	12
29.0627	20.0235		20	1		0	0		20	1
34.9647	24.9529		28	16		0	0		28	16
29.1412	21.5294		21	3		0	0		21	3
21.0784	22.0118		2	5		0	0		2	5
32.1451	24.1333		26	9		0	0		26	9
31.5569	24.8863		24	15		0	0		24	15
30.4745	23.6667		23	8		0	0		23	8
24.2549	24.251		11	10		0	0		11	10
35.9961	22.7255		30	6		0	0		30	6
27.3765	25.7275		18	17		0	0		18	17
			FALSE	FALSE
			FALSE	FALSE
			FALSE	FALSE
			FALSE	FALSE
			FALSE	FALSE

## Sheet: fig. 1B
Encapsulation data from "data mel & encaps larvae", column D
	CLT conc.
n	0	0.01	0.05
1	89.9152	34.464	37.455
2	93.8044	37.684	38.3
3	72.9581	37.3	41.215
4	89.752	34.012	37.705
5	97.278	40.972	38.35
6	87.1	46	35.2333
7	92.84	32.996	35.319
8	98.48	34.16	35.7667
9	92.03	37.28	38.1762
10	98.265	50.4	36.8333
11	94.635	45.832	46.1978
12	97.628	34.996	46.1867
13	94.302	34	46.8178
14	99.305	45.36	51.2022
15	94.378	41.828	51.3044
average	92.8447	39.1523	41.0708
std dev	6.55361	5.54955	5.69455
	CLT conc.
	0	0.01	0.05
min	72.9581	32.996	35.2333
max	99.305	50.4	51.3044
median	94.302	37.3	38.3
Q1	90.9726	34.312	37.1442
Q3	97.453	43.594	46.1922
Box 1	90.9726	34.312	37.1442
Box 2	3.32942	2.988	1.15583
Box 3	3.151	6.294	7.89222
Whisker Top	1.852	6.806	5.11222
Whisker Bottom	18.0145	1.316	1.91083

## Sheet: fig. 1B stat
CLT vs Ctrl: MW U test + Bonferroni correction for multiple comparisons
Encapsulation data from "data mel & encaps larvae", column D
n	0	0.01	0.05
1	89.9152	34.464	37.455
2	93.8044	37.684	38.3
3	72.9581	37.3	41.215
4	89.752	34.012	37.705
5	97.278	40.972	38.35
6	87.1	46	35.2333
7	92.84	32.996	35.319
8	98.48	34.16	35.7667
9	92.03	37.28	38.1762
10	98.265	50.4	36.8333
11	94.635	45.832	46.1978
12	97.628	34.996	46.1867
13	94.302	34	46.8178
14	99.305	45.36	51.2022
15	94.378	41.828	51.3044
average	92.8447	39.1523	41.0708
std dev	6.55361	5.54955	5.69455
0	0.01		ranks			correction for ties						n1	n2		R1	R2		U1	U2		U	m u	stdev u	z	P	adj P
89.9152	34.464		19	5		0	0		19	5		15	15		345	120		0	225		0	112.5	24.1091	-4.66628	1.53349e-06	4.60047e-06
93.8044	37.684		22	9		0	0		22	9
72.9581	37.3		16	8		0	0		16	8
89.752	34.012		18	3		0	0		18	3
97.278	40.972		26	10		0	0		26	10
87.1	46		17	14		0	0		17	14
92.84	32.996		21	1		0	0		21	1
98.48	34.16		29	4		0	0		29	4
92.03	37.28		20	7		0	0		20	7
98.265	50.4		28	15		0	0		28	15
94.635	45.832		25	13		0	0		25	13
97.628	34.996		27	6		0	0		27	6
94.302	34		23	2		0	0		23	2
99.305	45.36		30	12		0	0		30	12
94.378	41.828		24	11		0	0		24	11
			FALSE	FALSE
			FALSE	FALSE
			FALSE	FALSE
			FALSE	FALSE
			FALSE	FALSE
0	0.05		ranks			correction for ties						n1	n2		R1	R2		U1	U2		U	m u	stdev u	z	P	adj P
89.9152	37.455		19	5		0	0		19	5		15	15		345	120		0	225		0	112.5	24.1091	-4.66628	1.53349e-06	4.60047e-06
93.8044	38.3		22	8		0	0		22	8
72.9581	41.215		16	10		0	0		16	10
89.752	37.705		18	6		0	0		18	6
97.278	38.35		26	9		0	0		26	9
87.1	35.2333		17	1		0	0		17	1
92.84	35.319		21	2		0	0		21	2
98.48	35.7667		29	3		0	0		29	3
92.03	38.1762		20	7		0	0		20	7
98.265	36.8333		28	4		0	0		28	4
94.635	46.1978		25	12		0	0		25	12
97.628	46.1867		27	11		0	0		27	11
94.302	46.8178		23	13		0	0		23	13
99.305	51.2022		30	14		0	0		30	14
94.378	51.3044		24	15		0	0		24	15
			FALSE	FALSE
			FALSE	FALSE
			FALSE	FALSE
			FALSE	FALSE
			FALSE	FALSE
0.01	0.05		ranks			correction for ties						n1	n2		R1	R2		U1	U2		U	m u	stdev u	z	P	adj P
34.464	37.455		5	13		0	0		5	13		15	15		195	270		150	75		75	112.5	24.1091	-1.55543	0.0599221	0.179766
37.684	38.3		14	17		0	0		14	17
37.3	41.215		12	20		0	0		12	20
34.012	37.705		3	15		0	0		3	15
40.972	38.35		19	18		0	0		19	18
46	35.2333		24	7		0	0		24	7
32.996	35.319		1	8		0	0		1	8
34.16	35.7667		4	9		0	0		4	9
37.28	38.1762		11	16		0	0		11	16
50.4	36.8333		28	10		0	0		28	10
45.832	46.1978		23	26		0	0		23	26
34.996	46.1867		6	25		0	0		6	25
34	46.8178		2	27		0	0		2	27
45.36	51.2022		22	29		0	0		22	29
41.828	51.3044		21	30		0	0		21	30
			FALSE	FALSE
			FALSE	FALSE
			FALSE	FALSE
			FALSE	FALSE
			FALSE	FALSE

## Sheet: fig. 1C
DWV: data from "data mel & encaps larvae", column E
	CLT conc.
n	0	0.01	0.05
1	2.63645e+06	4.78882e+09	1.10255e+09
2	5.71842e+06	3.60022e+09	3.55924e+09
3	5.13535e+06	1.78525e+09	2.96143e+09
4	9.22401e+06	5.69501e+08	1.38808e+09
5	4.43222e+06	7.70404e+09	9.6804e+08
6	2.9996e+06	1.26157e+10	2.31032e+09
7	3.65789e+06	4.1894e+08	1.84326e+09
8	1.03044e+07	8.69387e+08	8.79616e+08
9	605549	1.25251e+09	1.00885e+09
10	9.38479e+06	4.49065e+09	8.41884e+08
11	1.17674e+07	3.68486e+09	1.32826e+09
12	1.02438e+07	3.58114e+09	1.81003e+09
13	2.4414e+07	1.81245e+09	1.07807e+09
14	7.59464e+06	1.72114e+09	4.20506e+08
15	4.7259e+06	6.8603e+09	3.82444e+08
average	7.52296e+06	3.71699e+09	1.45884e+09
std dev	5.72144e+06	3.30641e+09	9.00629e+08
				cost	3			Attention: to avoid that automatic updating may change the graph appearence, x axis values (group+jitter) generated via the random number generator (E28:E72) were copied to F28:F72
Clothianidin (ppm)	sampl n.	group		group+jitter	group+jitter	DWV
0	1	1		0.84155	1.0357	2.63645e+06
0	2	1		1.0723	0.985064	5.71842e+06
0	3	1		0.886399	1.11272	5.13535e+06
0	4	1		0.923298	1.08885	9.22401e+06
0	5	1		1.10785	1.08959	4.43222e+06
0	6	1		1.13734	0.969417	2.9996e+06
0	7	1		0.852894	1.10043	3.65789e+06
0	8	1		1.05368	1.01238	1.03044e+07
0	9	1		0.8895	1.14458	605549
0	10	1		0.93987	0.980966	9.38479e+06
0	11	1		0.940812	0.933788	1.17674e+07
0	12	1		0.836096	0.962525	1.02438e+07
0	13	1		0.91265	0.969961	2.4414e+07
0	14	1		0.991705	1.09012	7.59464e+06
0	15	1		0.904899	1.08625	4.7259e+06
0.01	16	2		1.9365	1.9636	4.78882e+09
0.01	17	2		2.0665	1.83334	3.60022e+09
0.01	18	2		1.9674	2.11494	1.78525e+09
0.01	19	2		1.93268	2.01524	5.69501e+08
0.01	20	2		1.84016	2.04014	7.70404e+09
0.01	21	2		1.95948	1.83392	1.26157e+10
0.01	22	2		1.87691	2.07058	4.1894e+08
0.01	23	2		1.90996	1.88702	8.69387e+08
0.01	24	2		2.09671	1.93478	1.25251e+09
0.01	25	2		2.09979	2.16145	4.49065e+09
0.01	26	2		2.03688	1.85566	3.68486e+09
0.01	27	2		1.84584	1.9102	3.58114e+09
0.01	28	2		1.99094	1.94004	1.81245e+09
0.01	29	2		1.99411	1.98678	1.72114e+09
0.01	30	2		2.13389	2.06901	6.8603e+09
0.05	31	3		3.16584	3.09852	1.10255e+09
0.05	32	3		2.98977	3.14098	3.55924e+09
0.05	33	3		3.04687	3.15345	2.96143e+09
0.05	34	3		2.96439	2.85589	1.38808e+09
0.05	35	3		2.88598	2.9618	9.6804e+08
0.05	36	3		2.95849	3.10098	2.31032e+09
0.05	37	3		3.13476	3.02936	1.84326e+09
0.05	38	3		3.02817	2.93133	8.79616e+08
0.05	39	3		2.99579	3.07809	1.00885e+09
0.05	40	3		3.1295	2.85058	8.41884e+08
0.05	41	3		2.8447	2.86846	1.32826e+09
0.05	42	3		2.96506	2.83402	1.81003e+09
0.05	43	3		3.13705	3.06891	1.07807e+09
0.05	44	3		3.04235	2.99855	4.20506e+08
0.05	45	3		2.98017	3.09313	3.82444e+08
				-3	0.865		7.52296e+06				the data in the grey area are for tracing the horizontal lines representing the group average
		av 1	7.52296e+06	-2	0.91		7.52296e+06				0.045
		av 2	3.71699e+09	-1	0.955		7.52296e+06
		av 3	1.45884e+09		1		7.52296e+06
				1	1.045		7.52296e+06
				2	1.09		7.52296e+06
				3	1.135		7.52296e+06
				-3	1.865			3.71699e+09
				-2	1.91			3.71699e+09
				-1	1.955			3.71699e+09
					2			3.71699e+09
				1	2.045			3.71699e+09
				2	2.09			3.71699e+09
				3	2.135			3.71699e+09
				-3	2.865				1.45884e+09
				-2	2.91				1.45884e+09
				-1	2.955				1.45884e+09
					3				1.45884e+09
				1	3.045				1.45884e+09
				2	3.09				1.45884e+09
				3	3.135				1.45884e+09

## Sheet: fig. 1C stat
CLT vs Ctrl: MW U test + Bonferroni correction for multiple comparisons
DWV: data from "data mel & encaps larvae", column E
n	0	0.01	0.05
1	2.63645e+06	4.78882e+09	1.10255e+09
2	5.71842e+06	3.60022e+09	3.55924e+09
3	5.13535e+06	1.78525e+09	2.96143e+09
4	9.22401e+06	5.69501e+08	1.38808e+09
5	4.43222e+06	7.70404e+09	9.6804e+08
6	2.9996e+06	1.26157e+10	2.31032e+09
7	3.65789e+06	4.1894e+08	1.84326e+09
8	1.03044e+07	8.69387e+08	8.79616e+08
9	605549	1.25251e+09	1.00885e+09
10	9.38479e+06	4.49065e+09	8.41884e+08
11	1.17674e+07	3.68486e+09	1.32826e+09
12	1.02438e+07	3.58114e+09	1.81003e+09
13	2.4414e+07	1.81245e+09	1.07807e+09
14	7.59464e+06	1.72114e+09	4.20506e+08
15	4.7259e+06	6.8603e+09	3.82444e+08
average	7.52296e+06	3.71699e+09	1.45884e+09
std dev	5.72144e+06	3.30641e+09	9.00629e+08
0	0.01		ranks			correction for ties						n1	n2		R1	R2		U1	U2		U	m u	stdev u	z	P	adj P
2.63645e+06	4.78882e+09		2	27		0	0		2	27		15	15		120	345		225	0		0	112.5	24.1091	-4.66628	1.53349e-06	4.60047e-06
5.71842e+06	3.60022e+09		8	24		0	0		8	24
5.13535e+06	1.78525e+09		7	21		0	0		7	21
9.22401e+06	5.69501e+08		10	17		0	0		10	17
4.43222e+06	7.70404e+09		5	29		0	0		5	29
2.9996e+06	1.26157e+10		3	30		0	0		3	30
3.65789e+06	4.1894e+08		4	16		0	0		4	16
1.03044e+07	8.69387e+08		13	18		0	0		13	18
605549	1.25251e+09		1	19		0	0		1	19
9.38479e+06	4.49065e+09		11	26		0	0		11	26
1.17674e+07	3.68486e+09		14	25		0	0		14	25
1.02438e+07	3.58114e+09		12	23		0	0		12	23
2.4414e+07	1.81245e+09		15	22		0	0		15	22
7.59464e+06	1.72114e+09		9	20		0	0		9	20
4.7259e+06	6.8603e+09		6	28		0	0		6	28
			FALSE	FALSE
			FALSE	FALSE
			FALSE	FALSE
			FALSE	FALSE
			FALSE	FALSE
0	0.05		ranks			correction for ties						n1	n2		R1	R2		U1	U2		U	m u	stdev u	z	P	adj P
2.63645e+06	1.10255e+09		2	23		0	0		2	23		15	15		120	345		225	0		0	112.5	24.1091	-4.66628	1.53349e-06	4.60047e-06
5.71842e+06	3.55924e+09		8	30		0	0		8	30
5.13535e+06	2.96143e+09		7	29		0	0		7	29
9.22401e+06	1.38808e+09		10	25		0	0		10	25
4.43222e+06	9.6804e+08		5	20		0	0		5	20
2.9996e+06	2.31032e+09		3	28		0	0		3	28
3.65789e+06	1.84326e+09		4	27		0	0		4	27
1.03044e+07	8.79616e+08		13	19		0	0		13	19
605549	1.00885e+09		1	21		0	0		1	21
9.38479e+06	8.41884e+08		11	18		0	0		11	18
1.17674e+07	1.32826e+09		14	24		0	0		14	24
1.02438e+07	1.81003e+09		12	26		0	0		12	26
2.4414e+07	1.07807e+09		15	22		0	0		15	22
7.59464e+06	4.20506e+08		9	17		0	0		9	17
4.7259e+06	3.82444e+08		6	16		0	0		6	16
			FALSE	FALSE
			FALSE	FALSE
			FALSE	FALSE
			FALSE	FALSE
			FALSE	FALSE
0.01	0.05		ranks			correction for ties						n1	n2		R1	R2		U1	U2		U	m u	stdev u	z	P	adj P
4.78882e+09	1.10255e+09		27	11		0	0		27	11		15	15		285	180		60	165		60	112.5	24.1091	-2.1776	0.014718	0.0441539
3.60022e+09	3.55924e+09		24	22		0	0		24	22
1.78525e+09	2.96143e+09		16	21		0	0		16	21
5.69501e+08	1.38808e+09		4	14		0	0		4	14
7.70404e+09	9.6804e+08		29	8		0	0		29	8
1.26157e+10	2.31032e+09		30	20		0	0		30	20
4.1894e+08	1.84326e+09		2	19		0	0		2	19
8.69387e+08	8.79616e+08		6	7		0	0		6	7
1.25251e+09	1.00885e+09		12	9		0	0		12	9
4.49065e+09	8.41884e+08		26	5		0	0		26	5
3.68486e+09	1.32826e+09		25	13		0	0		25	13
3.58114e+09	1.81003e+09		23	17		0	0		23	17
1.81245e+09	1.07807e+09		18	10		0	0		18	10
1.72114e+09	4.20506e+08		15	3		0	0		15	3
6.8603e+09	3.82444e+08		28	1		0	0		28	1
			FALSE	FALSE
			FALSE	FALSE
			FALSE	FALSE
			FALSE	FALSE
			FALSE	FALSE

## Sheet: fig. 1D,E,F
Melanization, encapsulation and DWV copies in adult bees treated with CLT
Melanization (%)							Encapsulation (%)						DWV (genome copies)
	CLT (ng/bee)						CLT (ng/bee)						CLT (ng/bee)
ID	0	2	5	10	20		0	2	5	10	20		0				20
1	82.2627	62.6118	56.7686	40.9647	28.8941		85.32	74.92	58.38	38.58	28.51		271376				1.46539e+06
2	82.0863	62.4196	56.651	43.1255	24.4118		84.53	74.26	52.39	33.39	24.56		480412				897967
3	81.5961	60.4196	54.7176	41.4353	23.5529		95.43	86.34	58.24	30.96	27.6		510057				1.77364e+06
4	77.5608	61.9922	57.0863	44.8431	20.9765		85.43	74.25	64.95	39.05	23.65		487271				1.85156e+06
5	83.3216	56.6627	55.2706	38.3451	19.2745		94.58	70.34	62.38	35.6	36.65		1.14117e+06				2.8004e+06
6	87.1961	63.5922	54.4941	39.9843	21.7922		84.75	77.04	50.4	38.65	36.57		947322				2.12257e+06
7	83.1843	61.1608	53.9647	37.4039	27.8745		84.54	73.36	52.84	38.98	26.57		574056				1.82881e+06
8	88.4157	53.0941	55.8275	41.1961	17.4353		84.72	70.6	52.07	30.06	27.65		818540				1.80212e+06
9	82.4118	58.4941	59.7922	39.0627	15.3569		88.5	79.23	50.08	38.45	37.54		729232				1.15447e+06
10	82.3451	62.7725	53.1686	35.7059	15.5373		85.52	72.54	59.06	32.68	27.37		770102				2.44482e+06
11	91.9569	61.4745	52.7725	34.149	21.2353		85.35	73.24	68.42	36.58	27.7		583667				2.04204e+06
12	84.0588	62.349	50.6157	37.502	20.9647		78.62	85.64	72.23	48.72	28.57		639639				2.05324e+06
13	82.5922	63.4275	53.0824	39.2902	16.5294		85.47	73.43	52.52	46.32	26.47		652195				2.09742e+06
14	92.3804	62.6157	53.3373	41.0863	13.3922		86.44	75.06	52.32	33.76	29.4		847299				1.81698e+06
15	91.9451	62.0275	50.851	39.2706	21.6314		97.86	74.53	46.43	36.51	27.8		1.17803e+06				1.71393e+06
average	84.8876	61.0076	54.56	39.5576	20.5906		87.1373	75.652	56.8473	37.2193	29.1073		708691				1.85769e+06
st. dev	4.44698	2.86629	2.44404	2.75418	4.48441		5.02793	4.73742	7.41552	5.12806	4.30434		249756				465687
	CLT (ng/bee)						CLT (ng/bee)
	0	2	5	10	20		0	2	5	10	20
min	77.5608	53.0941	50.6157	34.149	13.3922		78.62	70.34	46.43	30.06	23.65
max	92.3804	63.5922	59.7922	44.8431	28.8941		97.86	86.34	72.23	48.72	37.54
median	83.1843	62.0275	54.4941	39.2902	20.9765		85.43	74.26	52.84	36.58	27.7
Q1	82.3039	60.7902	53.1255	37.9235	16.9824		84.735	73.3	52.195	33.575	26.97
Q3	87.8059	62.6137	56.2392	41.1412	22.6725		87.47	76.05	60.72	38.815	28.985
Box 1	82.3039	60.7902	53.1255	37.9235	16.9824		84.735	73.3	52.195	33.575	26.97
Box 2	0.880392	1.23725	1.36863	1.36667	3.99412		0.695	0.96	0.645	3.005	0.73
Box 3	4.62157	0.586275	1.7451	1.85098	1.69608		2.04	1.79	7.88	2.235	1.285
Whisker Top	4.57451	0.978431	3.55294	3.70196	6.22157		10.39	10.29	11.51	9.905	8.555
Whisker Bottom	4.74314	7.69608	2.5098	3.77451	3.5902		6.115	2.96	5.765	3.515	3.32
DWV (genome copies)					cost	3
								Attention: to avoid that automatic updating may change the graph appearence, x axis values (group+jitter) generated via the random number generator (E49:E78) were copied to F49:F78
CLT (ng/bee)		group number		group+jitter	group+jitter	DWV
0		1		0.976514	0.88288	271376
0		1		0.977732	1.01644	480412
0		1		1.04328	0.913566	510057
0		1		0.927998	1.03487	487271
0		1		1.02943	0.841281	1.14117e+06
0		1		0.86809	0.949868	947322
0		1		0.926897	1.0137	574056
0		1		0.904975	0.903468	818540
0		1		1.07525	1.035	729232
0		1		1.10565	1.12671	770102
0		1		1.07956	1.1393	583667
0		1		1.13149	1.08736	639639
0		1		0.992797	1.12915	652195
0		1		1.00904	1.09538	847299
0		1		1.11137	0.888552	1.17803e+06
20		5		5.1252	4.90164	1.46539e+06
20		5		5.08551	4.89987	897967
20		5		4.85004	4.89644	1.77364e+06
20		5		5.0913	5.12196	1.85156e+06
20		5		5.06159	5.06571	2.8004e+06
20		5		5.09077	4.93289	2.12257e+06
20		5		5.0586	5.0213	1.82881e+06
20		5		5.03495	4.87383	1.80212e+06
20		5		4.84279	5.0901	1.15447e+06
20		5		4.94308	4.86016	2.44482e+06
20		5		5.05554	5.10751	2.04204e+06
20		5		5.04644	4.90046	2.05324e+06
20		5		4.85175	4.94487	2.09742e+06
20		5		4.86995	4.9781	1.81698e+06
20		5		4.83587	5.06454	1.71393e+06
				-3	0.865		708691				the data in the grey area are for tracing the horizontal lines representing the group average
		av 1	708691	-2	0.91		708691				0.045
		av 2	1.85769e+06	-1	0.955		708691
					1		708691
				1	1.045		708691
				2	1.09		708691
				3	1.135		708691
				-3	4.865			1.85769e+06
				-2	4.91			1.85769e+06
				-1	4.955			1.85769e+06
					5			1.85769e+06
				1	5.045			1.85769e+06
				2	5.09			1.85769e+06
				3	5.135			1.85769e+06

## Sheet: fig. 1D,E,F stat
Melanization, encapsulation and DWV copies in adult bees treated with CLT
Mleanization/Encapsulation: Kruskal Wallis; DWV: MW U test
Melanization (%)							Encapsulation (%)						DWV (genome copies)
	CLT (ng/bee)						CLT (ng/bee)						CLT (ng/bee)
ID	0	2	5	10	20		0	2	5	10	20		0	2	5	10	20
1	82.2627	62.6118	56.7686	40.9647	28.8941		85.32	74.92	58.38	38.58	28.51		271376				1.46539e+06
2	82.0863	62.4196	56.651	43.1255	24.4118		84.53	74.26	52.39	33.39	24.56		480412				897967
3	81.5961	60.4196	54.7176	41.4353	23.5529		95.43	86.34	58.24	30.96	27.6		510057				1.77364e+06
4	77.5608	61.9922	57.0863	44.8431	20.9765		85.43	74.25	64.95	39.05	23.65		487271				1.85156e+06
5	83.3216	56.6627	55.2706	38.3451	19.2745		94.58	70.34	62.38	35.6	36.65		1.14117e+06				2.8004e+06
6	87.1961	63.5922	54.4941	39.9843	21.7922		84.75	77.04	50.4	38.65	36.57		947322				2.12257e+06
7	83.1843	61.1608	53.9647	37.4039	27.8745		84.54	73.36	52.84	38.98	26.57		574056				1.82881e+06
8	88.4157	53.0941	55.8275	41.1961	17.4353		84.72	70.6	52.07	30.06	27.65		818540				1.80212e+06
9	82.4118	58.4941	59.7922	39.0627	15.3569		88.5	79.23	50.08	38.45	37.54		729232				1.15447e+06
10	82.3451	62.7725	53.1686	35.7059	15.5373		85.52	72.54	59.06	32.68	27.37		770102				2.44482e+06
11	91.9569	61.4745	52.7725	34.149	21.2353		85.35	73.24	68.42	36.58	27.7		583667				2.04204e+06
12	84.0588	62.349	50.6157	37.502	20.9647		78.62	85.64	72.23	48.72	28.57		639639				2.05324e+06
13	82.5922	63.4275	53.0824	39.2902	16.5294		85.47	73.43	52.52	46.32	26.47		652195				2.09742e+06
14	92.3804	62.6157	53.3373	41.0863	13.3922		86.44	75.06	52.32	33.76	29.4		847299				1.81698e+06
15	91.9451	62.0275	50.851	39.2706	21.6314		97.86	74.53	46.43	36.51	27.8		1.17803e+06				1.71393e+06
average	84.8876	61.0076	54.56	39.5576	20.5906		87.1373	75.652	56.8473	37.2193	29.1073		708691				1.85769e+06
st. dev	4.44698	2.86629	2.44404	2.75418	4.48441		5.02793	4.73742	7.41552	5.12806	4.30434		249756				465687
	data						ranks						corr. for ties						corr. ranks
	0	2	5	10	20		0	2	5	10	20		0	2	5	10	20		0	2	5	10	20		SR1	SR2	SR3	SR4	SR5	n	SR1^2/n	SR1^2/n	SR1^2/n	SR1^2/n	SR1^2/n	n	H	D	adj H	df	P
	82.2627	62.6118	56.7686	40.9647	28.8941		64	56	45	25	15		0	0	0	0	0		64	56	45	25	15		1020	780	585	345	120	15	69360	40560	22815	7935	960	75	70.1684	1	70.1684	4	2.09141e-14
	82.0863	62.4196	56.651	43.1255	24.4118		63	55	43	29	13		0	0	0	0	0		63	55	43	29	13
	81.5961	60.4196	54.7176	41.4353	23.5529		62	49	40	28	12		0	0	0	0	0		62	49	40	28	12
	77.5608	61.9922	57.0863	44.8431	20.9765		61	52	46	30	8		0	0	0	0	0		61	52	46	30	8
	83.3216	56.6627	55.2706	38.3451	19.2745		69	44	41	20	6		0	0	0	0	0		69	44	41	20	6
	87.1961	63.5922	54.4941	39.9843	21.7922		71	60	39	24	11		0	0	0	0	0		71	60	39	24	11
	83.1843	61.1608	53.9647	37.4039	27.8745		68	50	38	18	14		0	0	0	0	0		68	50	38	18	14
	88.4157	53.0941	55.8275	41.1961	17.4353		72	35	42	27	5		0	0	0	0	0		72	35	42	27	5
	82.4118	58.4941	59.7922	39.0627	15.3569		66	47	48	21	2		0	0	0	0	0		66	47	48	21	2
	82.3451	62.7725	53.1686	35.7059	15.5373		65	58	36	17	3		0	0	0	0	0		65	58	36	17	3
	91.9569	61.4745	52.7725	34.149	21.2353		74	51	33	16	9		0	0	0	0	0		74	51	33	16	9
	84.0588	62.349	50.6157	37.502	20.9647		70	54	31	19	7		0	0	0	0	0		70	54	31	19	7
	82.5922	63.4275	53.0824	39.2902	16.5294		67	59	34	23	4		0	0	0	0	0		67	59	34	23	4
	92.3804	62.6157	53.3373	41.0863	13.3922		75	57	37	26	1		0	0	0	0	0		75	57	37	26	1
	91.9451	62.0275	50.851	39.2706	21.6314		73	53	32	22	10		0	0	0	0	0		73	53	32	22	10
	data						ranks						corr. for ties						corr. ranks
	0	2	5	10	20		0	2	5	10	20		0	2	5	10	20		0	2	5	10	20		SR1	SR2	SR3	SR4	SR5	n	SR1^2/n	SR1^2/n	SR1^2/n	SR1^2/n	SR1^2/n	n	H	D	adj H	df	P
	85.32	74.92	58.38	38.58	28.51		64	55	40	25	10		0	0	0	0	0		64	55	40	25	10		999	814	571	323	143	15	66533.4	44173.1	21736.1	6955.27	1363.27	75	68.3391	1	68.3391	4	5.08771e-14
	84.53	74.26	52.39	33.39	24.56		60	53	36	16	2		0	0	0	0	0		60	53	36	16	2
	95.43	86.34	58.24	30.96	27.6		74	70	39	14	6		0	0	0	0	0		74	70	39	14	6
	85.43	74.25	64.95	39.05	23.65		66	52	43	28	1		0	0	0	0	0		66	52	43	28	1
	94.58	70.34	62.38	35.6	36.65		73	45	42	18	22		0	0	0	0	0		73	45	42	18	22
	84.75	77.04	50.4	38.65	36.57		63	57	33	26	20		0	0	0	0	0		63	57	33	26	20
	84.54	73.36	52.84	38.98	26.57		61	50	38	27	4		0	0	0	0	0		61	50	38	27	4
	84.72	70.6	52.07	30.06	27.65		62	46	34	13	7		0	0	0	0	0		62	46	34	13	7
	88.5	79.23	50.08	38.45	37.54		72	59	32	24	23		0	0	0	0	0		72	59	32	24	23
	85.52	72.54	59.06	32.68	27.37		68	48	41	15	5		0	0	0	0	0		68	48	41	15	5
	85.35	73.24	68.42	36.58	27.7		65	49	44	21	8		0	0	0	0	0		65	49	44	21	8
	78.62	85.64	72.23	48.72	28.57		58	69	47	31	11		0	0	0	0	0		58	69	47	31	11
	85.47	73.43	52.52	46.32	26.47		67	51	37	29	3		0	0	0	0	0		67	51	37	29	3
	86.44	75.06	52.32	33.76	29.4		71	56	35	17	12		0	0	0	0	0		71	56	35	17	12
	97.86	74.53	46.43	36.51	27.8		75	54	30	19	9		0	0	0	0	0		75	54	30	19	9
	0	20		ranks			corr. for ties			corr. ranks			n1	n2		R1	R2		U1	U2		U	m u	stdev u	z	P
	271376	1.46539e+06		1	18		0	0		1	18		15	15		124	341		221	4		4	112.5	24.1091	-4.50037	3.39176e-06
	480412	897967		2	13		0	0		2	13
	510057	1.77364e+06		4	20		0	0		4	20
	487271	1.85156e+06		3	24		0	0		3	24
	1.14117e+06	2.8004e+06		15	30		0	0		15	30
	947322	2.12257e+06		14	28		0	0		14	28
	574056	1.82881e+06		5	23		0	0		5	23
	818540	1.80212e+06		11	21		0	0		11	21
	729232	1.15447e+06		9	16		0	0		9	16
	770102	2.44482e+06		10	29		0	0		10	29
	583667	2.04204e+06		6	25		0	0		6	25
	639639	2.05324e+06		7	26		0	0		7	26
	652195	2.09742e+06		8	27		0	0		8	27
	847299	1.81698e+06		12	22		0	0		12	22
	1.17803e+06	1.71393e+06		17	19		0	0		17	19

## Sheet: fig. 2A
24	control
	sample name	ct RPS5	ctACT	houskeeping	102	delta ct		average		st dev		average dCT	st dev	dd CT	st dev	2-dddCT	dd-	dd+	plus	minus		Rel expr		24	72
	c10	18.94	17.0614	18.0007	23.8897	5.88904																	Control	1	2.46772
	c11	19.1861	17.1938	18.19	24.5923	6.40231																	Clothianidin	0.770804	1.6316
	c12	19.1827	17.5288	18.3557	24.3651	6.00933																St dev
	c1	18.6176	17.7376	18.1776	24.8325	6.65488																up	Ctrl	0.747234	2.28715
	c2	19.5572	18.7844	19.1708	23.9975	4.82669																	CLT	0.641703	1.187
	c3	17.9267	18.5277	18.2272	24.3667	6.13952																down	Ctrl	0.427667	2.81122
	c4	18.2436	17.92	18.0818	24.3846	6.30278																	CLT	0.350177	1.0324
	c5	18.903	17.4828	18.1929	25.3513	7.15836
	c6	19.2566	18.7061	18.9813	24.88	5.89865
	c7	19.9496	18.185	19.0673	24.4566	5.38934
	c8	19.5185	18.5137	19.0161	24.9558	5.93968
	c9	18.7916	18.0009	18.3962	24.527	6.13083
	24c13	20.1557	19.0595	19.6076	23.7758	4.16821
	24c14	20.6326	19.5505	20.0916	24.2856	4.194
	24c15	20.2523	19.1597	19.706	23.9337	4.22765		24.4396	18.7509	0.439896	0.674266	5.68875	0.805073	0	0.805073	1	1.74723	0.572333	0.747234	0.427667
	CLT
	sample name	ct RPS5	ctACT	houskeeping	102	delta ct
	clt10	19.2573	17.4483	18.3528	24.3464	5.99367
	clt11	18.6768	16.9461	17.8114	24.7207	6.90926
	clt12	18.9318	16.9649	17.9483	24.2812	6.33281
	clt1	18.3743	17.9199	18.1471	23.789	5.6419
	clt2	18.9154	18.2608	18.5881	24.0231	5.43495
	clt3	19.1923	18.5398	18.8661	24.0653	5.19921
	clt4	18.3659	17.6217	17.9938	25.076	7.08224
	clt5	18.9325	17.9304	18.4315	25.0393	6.60787
	clt6	17.9177	17.7059	17.8118	24.7547	6.94292
	clt7	18.0607	17.0808	17.5708	24.8785	7.3077
	clt8	17.9544	17.2801	17.6172	24.3042	6.687
	clt9	18.5625	18.5736	18.5681	25.7917	7.22363
	24clt13	20.1718	18.9706	19.5712	24.4671	4.89593
	24clt14	19.5803	18.9967	19.2885	23.6947	4.40625
	24clt15	19.6496	18.9409	19.2953	23.5947	4.29941		24.4551	18.3908	0.598732	0.636462	6.06432	0.873821	0.375563	0.873821	0.770804	1.41251	0.420628	0.641703	0.350177
72	control
	sample name	ct RPS5	ctACT	houskeeping	102	delta ct
	c1	18.6682	21.7831	20.2257	22.5546	2.32894
	c2	19.4288	18.6671	19.0479	23.3208	4.27285
	c3	18.6205	18.5703	18.5954	22.8276	4.23228
	c4	19.4537	18.8889	19.1713	23.5233	4.35194
	c5	18.9512	18.5483	18.7498	23.0372	4.28742
	c6	17.983	17.0347	17.5089	22.1012	4.59229
	c7	18.8725	17.8522	18.3624	22.9483	4.58595
	c8	19.4769	18.2542	18.8656	23.4882	4.62268
	c9	20.0316	18.6997	19.3656	24.1081	4.7425
	c10	20.0381	18.8641	19.4511	23.9596	4.50856
	c11	18.6235	17.4822	18.0528	22.8845	4.83162
	c12	20.3235	18.9356	19.6296	24.2546	4.62498
	72c13	19.5908	18.6852	19.138	23.5133	4.37534
	72c14	19.6508	18.7308	19.1908	23.7347	4.54389
	72c15	20.0915	19.039	19.5652	24.4476	4.8824		23.3802	18.9947	0.661243	0.676835	4.38557	0.946229	-1.30318	0.946229	2.46772	4.75487	1.28072	2.28715	1.187
	CLT
	sample name	ct RPS5	ctACT	houskeeping	102	delta ct
	clt1	19.9667	19.187	19.5768	23.8461	4.26929
	clt2	19.3678	18.708	19.0379	23.7234	4.68546
	clt3	18.9355	17.975	18.4553	23.1266	4.67132
	clt4	19.1555	18.2271	18.6913	23.1719	4.48056
	clt5	19.3516	18.1173	18.7345	23.7713	5.0368
	clt6	18.2258	17.5268	17.8763	22.4498	4.57349
	clt7	21.7608	20.064	20.9124	25.561	4.64864
	clt8	19.0535	18.5333	18.7934	23.6641	4.87065
	clt9	18.7112	18.1094	18.4103	23.284	4.87373
	clt10	19.3823	18.3753	18.8788	23.593	4.71416
	clt11	19.9261	18.9269	19.4265	23.7211	4.29456
	clt12	19.9378	18.2935	19.1157	27.906	8.79034
	72clt13	19.7089	18.5441	19.1265	24.342	5.21549
	72clt14	20.0174	18.7805	19.399	24.2074	4.80845
	72clt15	19.8886	18.6054	19.247	24.0511	4.8041		24.0279	19.0454	1.27385	0.682551	4.98247	1.44519	-0.706284	1.44519	1.6316	4.44282	0.599193	2.81122	1.0324

## Sheet: fig. 2A stat
MW U test
24	control
	sample name	ct RPS5	ctACT	houskeeping	102	delta ct
	c10	18.94	17.0614	18.0007	23.8897	5.88904
	c11	19.1861	17.1938	18.19	24.5923	6.40231
	c12	19.1827	17.5288	18.3557	24.3651	6.00933
	c1	18.6176	17.7376	18.1776	24.8325	6.65488
	c2	19.5572	18.7844	19.1708	23.9975	4.82669
	c3	17.9267	18.5277	18.2272	24.3667	6.13952
	c4	18.2436	17.92	18.0818	24.3846	6.30278
	c5	18.903	17.4828	18.1929	25.3513	7.15836
	c6	19.2566	18.7061	18.9813	24.88	5.89865
	c7	19.9496	18.185	19.0673	24.4566	5.38934
	c8	19.5185	18.5137	19.0161	24.9558	5.93968
	c9	18.7916	18.0009	18.3962	24.527	6.13083
	24c13	20.1557	19.0595	19.6076	23.7758	4.16821
	24c14	20.6326	19.5505	20.0916	24.2856	4.194
	24c15	20.2523	19.1597	19.706	23.9337	4.22765
	CLT
	sample name	ct RPS5	ctACT	houskeeping	102	delta ct
	clt10	19.2573	17.4483	18.3528	24.3464	5.99367
	clt11	18.6768	16.9461	17.8114	24.7207	6.90926
	clt12	18.9318	16.9649	17.9483	24.2812	6.33281
	clt1	18.3743	17.9199	18.1471	23.789	5.6419
	clt2	18.9154	18.2608	18.5881	24.0231	5.43495
	clt3	19.1923	18.5398	18.8661	24.0653	5.19921
	clt4	18.3659	17.6217	17.9938	25.076	7.08224
	clt5	18.9325	17.9304	18.4315	25.0393	6.60787
	clt6	17.9177	17.7059	17.8118	24.7547	6.94292
	clt7	18.0607	17.0808	17.5708	24.8785	7.3077
	clt8	17.9544	17.2801	17.6172	24.3042	6.687
	clt9	18.5625	18.5736	18.5681	25.7917	7.22363
	24clt13	20.1718	18.9706	19.5712	24.4671	4.89593
	24clt14	19.5803	18.9967	19.2885	23.6947	4.40625
	24clt15	19.6496	18.9409	19.2953	23.5947	4.29941
72	control
	sample name	ct RPS5	ctACT	houskeeping	102	delta ct
	c1	18.6682	21.7831	20.2257	22.5546	2.32894
	c2	19.4288	18.6671	19.0479	23.3208	4.27285
	c3	18.6205	18.5703	18.5954	22.8276	4.23228
	c4	19.4537	18.8889	19.1713	23.5233	4.35194
	c5	18.9512	18.5483	18.7498	23.0372	4.28742
	c6	17.983	17.0347	17.5089	22.1012	4.59229
	c7	18.8725	17.8522	18.3624	22.9483	4.58595
	c8	19.4769	18.2542	18.8656	23.4882	4.62268
	c9	20.0316	18.6997	19.3656	24.1081	4.7425
	c10	20.0381	18.8641	19.4511	23.9596	4.50856
	c11	18.6235	17.4822	18.0528	22.8845	4.83162
	c12	20.3235	18.9356	19.6296	24.2546	4.62498
	72c13	19.5908	18.6852	19.138	23.5133	4.37534
	72c14	19.6508	18.7308	19.1908	23.7347	4.54389
	72c15	20.0915	19.039	19.5652	24.4476	4.8824
	CLT
	sample name	ct RPS5	ctACT	houskeeping	102	delta ct
	clt1	19.9667	19.187	19.5768	23.8461	4.26929
	clt2	19.3678	18.708	19.0379	23.7234	4.68546
	clt3	18.9355	17.975	18.4553	23.1266	4.67132
	clt4	19.1555	18.2271	18.6913	23.1719	4.48056
	clt5	19.3516	18.1173	18.7345	23.7713	5.0368
	clt6	18.2258	17.5268	17.8763	22.4498	4.57349
	clt7	21.7608	20.064	20.9124	25.561	4.64864
	clt8	19.0535	18.5333	18.7934	23.6641	4.87065
	clt9	18.7112	18.1094	18.4103	23.284	4.87373
	clt10	19.3823	18.3753	18.8788	23.593	4.71416
	clt11	19.9261	18.9269	19.4265	23.7211	4.29456
	clt12	19.9378	18.2935	19.1157	27.906	8.79034
	72clt13	19.7089	18.5441	19.1265	24.342	5.21549
	72clt14	20.0174	18.7805	19.399	24.2074	4.80845
	72clt15	19.8886	18.6054	19.247	24.0511	4.8041
24 h
control	CLT		ranks			correction for ties			corr. Ties			n1	n2		R1	R2		U1	U2		U	m u	stdev u	z	P
5.88904	5.99367		12	15		0	0		12	15		15	15		202	263		143	82		82	112.5	24.1091	-1.26508	0.102921
6.40231	6.90926		21	25		0	0		21	25
6.00933	6.33281		16	20		0	0		16	20
6.65488	5.6419		23	11		0	0		23	11
4.82669	5.43495		6	10		0	0		6	10
6.13952	5.19921		18	8		0	0		18	8
6.30278	7.08224		19	27		0	0		19	27
7.15836	6.60787		28	22		0	0		28	22
5.89865	6.94292		13	26		0	0		13	26
5.38934	7.3077		9	30		0	0		9	30
5.93968	6.687		14	24		0	0		14	24
6.13083	7.22363		17	29		0	0		17	29
4.16821	4.89593		1	7		0	0		1	7
4.194	4.40625		2	5		0	0		2	5
4.22765	4.29941		3	4		0	0		3	4
72 h
control	CLT		ranks			correction for ties			corr. Ties			n1	n2		R1	R2		U1	U2		U	m u	stdev u	z	P
2.32894	4.26929		1	3		0	0		1	3		15	15		178	287		167	58		58	112.5	24.1091	-2.26055	0.0118934
4.27285	4.68546		4	19		0	0		4	19
4.23228	4.67132		2	18		0	0		2	18
4.35194	4.48056		7	9		0	0		7	9
4.28742	5.0368		5	28		0	0		5	28
4.59229	4.57349		14	12		0	0		14	12
4.58595	4.64864		13	17		0	0		13	17
4.62268	4.87065		15	25		0	0		15	25
4.7425	4.87373		21	26		0	0		21	26
4.50856	4.71416		10	20		0	0		10	20
4.83162	4.29456		24	6		0	0		24	6
4.62498	8.79034		16	30		0	0		16	30
4.37534	5.21549		8	29		0	0		8	29
4.54389	4.80845		11	23		0	0		11	23
4.8824	4.8041		27	22		0	0		27	22
	control	CLT
24	5.88904	5.99367
	6.40231	6.90926
	6.00933	6.33281
	6.65488	5.6419
	4.82669	5.43495
	6.13952	5.19921
	6.30278	7.08224
	7.15836	6.60787
	5.89865	6.94292
	5.38934	7.3077
	5.93968	6.687
	6.13083	7.22363
	4.16821	4.89593
	4.194	4.40625
	4.22765	4.29941
72	2.32894	4.26929
	4.27285	4.68546
	4.23228	4.67132
	4.35194	4.48056
	4.28742	5.0368
	4.59229	4.57349
	4.58595	4.64864
	4.62268	4.87065
	4.7425	4.87373
	4.50856	4.71416
	4.83162	4.29456
	4.62498	8.79034
	4.37534	5.21549
	4.54389	4.80845
	4.8824	4.8041
2	control	CLT	n	n	media		n
males	41	44							20.5511	0.36
	50	54							183.151	112.36
	45	49							72.8178	31.36
	52	40							241.284	11.56
	29	39							55.7511	19.36
	47	36							110.951	54.76
	48	56							133.018	158.76
	57	51							421.618	57.76
	42	55							30.6178	134.56
	38	59							2.35111	243.36
	43	53							42.6844	92.16
	46	58							90.8844	213.16
	2	34							1187.95	88.36
	3	13							1120.02	924.16
	4	10	15	15	36.4667	43.4	30	39.9333	1054.08	1115.56
females	1	6							229.018	400
	7	24							83.4178	4
	5	23							123.951	9
	11	14							26.3511	144
	8	35							66.1511	81
	19	17							8.21778	81
	18	22							3.48444	16
	20	31							14.9511	25
	26	32							97.3511	36
	15	25							1.28444	1
	30	9							192.284	289
	21	60							23.6844	1156
	12	37							17.0844	121
	16	28							0.0177778	4
	33	27	15	15	16.1333	26	30	21.0667	284.484	1
2
n			30	30
media	26.3	34.7			30.5
	SSQ	dof	MSSQ	F	P
campioni	5339.27	1	5339.27	25.8536	4.41978e-06
colonne	1058.4	1	1058.4	5.12495	0.0274773
inter	32.2667	1	32.2667	0.156241	0.694143
errore	11565.1	56	206.519
subgroup	6429.93		6429.93
		gdl
a	2	1
b	2	1
n	15	1
total MS	305
	H	prob
Campione	17.5058	2.86434e-05
Colonne	3.47016	0.0624851
Interazione	0.105792	0.744986

[truncated: 13 more sheets: fig. 2B, fig. 2B stat, fig. 3A , fig. 3A stat, fig. 3B, fig. 3B stat, fig. 4A,B, fig. S1A,B, fig. S1A,B stat, fig. S2, fig. S2 stat, data mel & encaps larvae, Varroa model]
